# Supplementary material for: Seeing Flames, Perceiving Quantity: Approximations of Fire Intensity Across Development
Source: Behav Sci (Basel). 2025 Oct 15;15(10):1397. doi: 10.3390/bs15101397 (PMC12561452; doi:10.3390/bs15101397)
Supplement: Supplementary file 1 [file behavsci-15-01397-s001.zip]

Archive with 1 entries (1 files):
- behavsci-3746057-supplementary.pdf
